# Supplementary material for: ΔNp63α facilitates proliferation and migration, and modulates the chromatin landscape in intrahepatic cholangiocarcinoma cells
Source: Cell Death Dis. 2023 Nov 27;14(11):777. doi: 10.1038/s41419-023-06309-7 (PMC10682000; doi:10.1038/s41419-023-06309-7)
Supplement: Supplementary file 1 — Table.S1 [file 41419_2023_6309_MOESM1_ESM.xls]

## Sheet: TableS1
Table.S1.Primers
Gene symbol	Forward primer	Reverse primer
TP63-All isoform	ACAGATTGCCCCTCCTAGTCA	CCAGCACACTCTGTCTTCCT
TA-TP63	CCATCAGAAGATGGTGCGACA	TGGTCCATGCTGTTCAGGAG
ΔN-TP63	CCAGAAGAAAGGACAGCAGC	CAGGTTCGTGTACTGTGGCT
TP63-α	TGCAGCATTGTCAGTTTCTTAGC	GCCCCTGGGTCGTGAAATAG
TP63-β	TGGAGACATGAATGGACTCAGC	TTTCAGACTTGCCAGATCCTGA
TP63-γ	TGTCAAGTGTACTGCTGGGC	TACAGTGGCAGAGGCAGGTA
GAPDH	ACAACTTTGGTATCGTGGAAGG	GCCATCACGCCACAGTTTC
KRT17	CAACAGTGAGCTGGTGCAGAG	ACTGCAGCTCTATCTCCAAGGC
