# Supplementary material for: ΔNp63α facilitates proliferation and migration, and modulates the chromatin landscape in intrahepatic cholangiocarcinoma cells
Source: Cell Death Dis. 2023 Nov 27;14(11):777. doi: 10.1038/s41419-023-06309-7 (PMC10682000; doi:10.1038/s41419-023-06309-7)
Supplement: Supplementary file 2 — Table.S2 [file 41419_2023_6309_MOESM2_ESM.xls]

## Sheet: TableS2
Table.S2.Clinical information of iCCA samples in TCGA database
ID	event	death	last_followup	race	age	gender	stage	origin	time (month)
TCGA-WD-A7RX	1	21	0	WHITE	72	FEMALE	II	Bile ductCholangiocarcinoma; intrahepaticOther (specify)Right Hepatectomy0712013G2RXNone340372.608.115615040012.210.413.13.73.54.80.60.31.20.90.401.003,4 - Fibrous Speta	0.7
TCGA-3X-AAVE	0	0	203	ASIAN	61	MALE	II	Bile ductCholangiocarcinoma; intrahepaticSegmentectomy, Single0602013G2R0MicroNOA3.60102331504000.90.91.143.34.8101.40.90.61.43,4 - Fibrous SpetaNone	6.76667
TCGA-ZH-A8Y4	1	741	0	WHITE	59	MALE	I	Bile ductCholangiocarcinoma; intrahepaticSegmentectomy, Multiple0582010G3R1NoneNO27556.00.010.02080001500004400001.14.23.55.00.30.01.20.90.71.3	24.7
TCGA-W5-AA2W	1	924	0	WHITE	32	FEMALE	IVA	Bile ductCholangiocarcinoma; intrahepaticSegmentectomy, Multiple0312010G3R0NoneNOA1040552171504501.10.91.23.73.55.00.40.11.00.60.61.10 - No FibrosisNone	30.8
TCGA-W5-AA2G	0	0	1976	WHITE	63	FEMALE	I	Bile ductCholangiocarcinoma; intrahepaticExtended Lobectomy0622008G3R0NoneNOA710552.506.01591504501.20.81.24.13.55.00.70.11.00.70.61.10 - No FibrosisNone	65.8667
TCGA-3X-AAVA	1	445	0	WHITE	51	FEMALE	II	Bile ductCholangiocarcinoma; intrahepaticSegmentectomy, Single0502012G2R0NoneYES85.40102141504000.50.41.11,2 - Portal FibrosisNone	14.8333
TCGA-W5-AA2U	1	627	0	WHITE	79	FEMALE	I	Bile ductCholangiocarcinoma; intrahepaticSegmentectomy, Multiple0782010G3R0NoneNOA910553051504501.00.91.24.53.55.00.70.11.00.80.61.10 - No FibrosisNone	20.9
TCGA-ZH-A8Y1	1	385	0	WHITE	75	FEMALE	IVA	Bile ductCholangiocarcinoma; intrahepaticSegmentectomy, Multiple0742012G2R1Micro6910552720001500004400000.94.63.55.00.70.01.20.80.61.0	12.8333
TCGA-ZH-A8Y2	1	701	0	BLACK OR AFRICAN AMERICAN	60	FEMALE	I	Bile ductCholangiocarcinoma; intrahepaticSegmentectomy, Multiple0592011G2R0MicroNO7.80.010.0	23.3667
TCGA-W5-AA30	0	0	1079	WHITE	83	MALE	I	Bile ductCholangiocarcinoma; intrahepaticLobectomy0822010G3R0NoneNO2650553.706.01341504501.00.81.24.33.55.00.90.11.01.00.81.30 - No FibrosisNone	35.9667
TCGA-W5-AA2T	1	1220	0	WHITE	65	FEMALE	II	Bile ductCholangiocarcinoma; intrahepaticExtended Lobectomy0642008G3R0NoneNOA330552741504501.00.81.24.43.55.00.40.11.00.60.61.10 - No FibrosisNone	40.6667
TCGA-4G-AAZT	0	0	206	WHITE	63	MALE	I	Bile ductCholangiocarcinoma; intrahepaticSegmentectomy, Multiple0622013G2R0NoneNO52.8035.0209.035400014000045000011.710134.43.44.80.60.31.20.60.61.11,2 - Portal FibrosisNone	6.86667
TCGA-W5-AA39	1	170	0	WHITE	82	MALE	II	Bile ductCholangiocarcinoma; intrahepaticLobectomy0812010G4RXNoneNOA570552.706.03501504501.20.91.23.53.55.00.60.11.01.10.81.30 - No FibrosisNone	5.66667
TCGA-ZH-A8Y5	0	0	707	WHITE	70	MALE	IVB	Bile ductCholangiocarcinoma; intrahepaticSegmentectomy, Multiple0692012G3R0MicroNO7552690001500004400001.04.33.55.00.70.01.21.00.71.3	23.5667
TCGA-W5-AA2Z	0	0	155	WHITE	30	FEMALE	II	Bile ductCholangiocarcinoma; intrahepaticLobectomy0292010G3R1NoneNOA4950551.606.02421504501.00.91.24.63.55.00.50.11.00.80.61.11,2 - Portal FibrosisNone	5.16667
TCGA-ZU-A8S4	1	98	0	WHITE	53	MALE	I	Bile ductCholangiocarcinoma; intrahepaticLobectomy0522012G3R0NoneYES115035.01.908.02791404001.10.91.24.23.55.00.40.21.00.90.601.300 - No Fibrosis	3.26667
TCGA-3X-AAV9	1	339	0	ASIAN	73	MALE	I	Bile ductCholangiocarcinoma; intrahepaticOther (specify)Right Hepatectomy0722010G2R0NoneYESB5380352541504002.73.34.80.201.41.10.61.40 - No FibrosisNone	11.3
TCGA-ZH-A8Y8	0	0	104	WHITE	74	MALE	I	Bile ductCholangiocarcinoma; intrahepaticLobectomy0732013G2R0NoneYES39.20.036.92610001500004400001.10.70.01.20.80.71.0	3.46667
TCGA-W5-AA2R	0	0	1485	WHITE	78	FEMALE	I	Bile ductCholangiocarcinoma; intrahepaticSegmentectomy, Multiple0772006G3R0NoneNOA110553.606.02721504500.80.91.24.23.55.00.50.11.00.90.61.10 - No FibrosisNone	49.5
TCGA-W5-AA31	0	0	10	WHITE	72	MALE	I	Bile ductCholangiocarcinoma; intrahepaticExtended Lobectomy0712010G3R0NoneNO180554.406.01511504501.10.91.20.60.11.10.90.81.30 - No FibrosisNone	0.333333
TCGA-W5-AA2Q	0	0	50	WHITE	69	MALE	II	Bile ductCholangiocarcinoma; intrahepaticExtended Lobectomy0682006G2R0NoneNOA2470554.306.01741504509.38.412.03.73.44.71.40.11.01.00.91.41,2 - Portal FibrosisNone	1.66667
TCGA-W5-AA38	0	0	964	WHITE	56	FEMALE	I	Bile ductCholangiocarcinoma; intrahepaticLobectomy0552011G3R0NoneNOA1990552.206.02391504501.00.81.24.83.55.00.30.11.00.60.61.11,2 - Portal FibrosisNone	32.1333
TCGA-4G-AAZO	0	0	609	WHITE	72	FEMALE	II	Bile ductCholangiocarcinoma; intrahepaticSegmentectomy, Multiple0712012G2R1NoneNO6035.02.409.016400014000045000011.610133.83.44.80.70.31.20.90.61.11,2 - Portal FibrosisNone	20.3
TCGA-ZD-A8I3	0	0	0	ASIAN	74	FEMALE	II	Bile ductCholangiocarcinoma; intrahepaticLobectomy0732013G3R0	0
TCGA-W5-AA2O	1	640	0	WHITE	58	MALE	I	Bile ductCholangiocarcinoma; intrahepaticExtended Lobectomy0572006G3R0NoneNOA340553.506.01501504500.80.81.24.13.55.00.40.00.31.10.91.40 - No FibrosisNone	21.3333
TCGA-ZH-A8Y6	0	0	115	BLACK OR AFRICAN AMERICAN	42	FEMALE	I	Bile ductCholangiocarcinoma; intrahepaticSegmentectomy, Multiple0412013G2R0NoneNO290352790001300004000001.03.93.45.00.30.21.01.20.61.3	3.83333
TCGA-W6-AA0S	0	0	352	WHITE	47	FEMALE	I	Bile ductCholangiocarcinoma; intrahepaticExtended Lobectomy0462013G2R0NoneYESA036082671404501.00.91.24.03.54.80.30.21.30.60.51.01,2 - Portal FibrosisNone	11.7333
TCGA-W5-AA33	0	0	1070	WHITE	61	MALE	I	Bile ductCholangiocarcinoma; intrahepaticSegmentectomy, Multiple0602011G3R0NoneNOA170552.006.02311504501.10.81.24.43.55.00.50.11.01.00.81.30 - No FibrosisNone	35.6667
TCGA-W5-AA2I	1	1939	0	WHITE	67	MALE	I	Bile ductCholangiocarcinoma; intrahepaticSegmentectomy, Multiple0662005G2R0NoneNOA2960402.906.01381504501.10.91.24.43.55.00.70.11.01.40.91.40 - No FibrosisNone	64.6333
TCGA-W5-AA34	0	0	168	WHITE	76	FEMALE	I	Bile ductCholangiocarcinoma; intrahepaticSegmentectomy, Single0752012G2R0NoneNOA250552.506.02031504501.00.81.24.23.55.00.40.11.00.60.61.10 - No FibrosisNone	5.6
