# Supplementary material for: ΔNp63α facilitates proliferation and migration, and modulates the chromatin landscape in intrahepatic cholangiocarcinoma cells
Source: Cell Death Dis. 2023 Nov 27;14(11):777. doi: 10.1038/s41419-023-06309-7 (PMC10682000; doi:10.1038/s41419-023-06309-7)
Supplement: Supplementary file 3 — Table.S3 [file 41419_2023_6309_MOESM3_ESM.xls]

## Sheet: TableS3
Table.S3. Summarized clinical information of iCCA specimen in a tissue microarray designed for IHC
Characteristics	N=155; n(%)
Gender
Male	96 (61.9%)
Female	59 (38.1%)
Age (years)
<60	68 (43.9%)
≥60	87 (56.1%)
Tumor invasion depth
T1-T2	123 (79.5%)
T3-T4	32 (20.5%)
Lymph node metastasis
N0	99 (63.9%)
N1+N2	56 (36.1%)
Distant metastasis
M0	102 (65.7%)
M1	53 (34.3%)
TNM stage
Ⅰ-Ⅱ	119 (76.8%)
III-IV	36 (23.2%)
Surgical section
Left	50 (32.3%)
Right	65 (41.9%)
Both	40 (25.8%)
