# Supplementary material for: ΔNp63α facilitates proliferation and migration, and modulates the chromatin landscape in intrahepatic cholangiocarcinoma cells
Source: Cell Death Dis. 2023 Nov 27;14(11):777. doi: 10.1038/s41419-023-06309-7 (PMC10682000; doi:10.1038/s41419-023-06309-7)
Supplement: Supplementary file 4 — Table.S4 [file 41419_2023_6309_MOESM4_ESM.xls]

## Sheet: TableS4
Table.S4. GSEA analysis of CCLP1_DEG and RBE_DEG
CCLP1:
ID	setSize	enrichmentScore	NES	pvalue	p.adjust	qvalue	rank	leading_edge	core_enrichment
REACTOME_PTEN_REGULATION	136	0.846228	1.8062	0.00592283	0.474718	0.451752	632	tags=4%, list=2%, signal=4%	ENSG00000120738/ENSG00000177606/ENSG00000133606/ENSG00000140464/ENSG00000100911/ENSG00000107854
WP_MATRIX_METALLOPROTEINASES	24	-0.975044	-1.59249	0.00416725	0.202547	0.177673	223	tags=25%, list=1%, signal=25%	ENSG00000087245/ENSG00000196611/ENSG00000166670/ENSG00000271447/ENSG00000157227/ENSG00000100234
GOBP_EXTRACELLULAR_MATRIX_DISASSEMBLY	54	-0.86545	-1.49045	0.0413355	0.432384	0.404228	601	tags=15%, list=2%, signal=15%	ENSG00000078098/ENSG00000087245/ENSG00000163975/ENSG00000196611/ENSG00000123384/ENSG00000166670/ENSG00000162493/ENSG00000157227
GOBP_REGULATION_OF_EPITHELIAL_CELL_MIGRATION	222	-0.831523	-1.55516	0.0069784	0.354383	0.331307	910	tags=12%, list=3%, signal=11%	ENSG00000103811/ENSG00000176692/ENSG00000150760/ENSG00000166974/ENSG00000138772/ENSG00000205542/ENSG00000173269/ENSG00000079385/ENSG00000100065/ENSG00000050820/ENSG00000112902/ENSG00000112715/ENSG00000166068/ENSG00000102359/ENSG00000148400/ENSG00000020181/ENSG00000005884/ENSG00000164171/ENSG00000092969/ENSG00000168874/ENSG00000184292/ENSG00000136848/ENSG00000142627/ENSG00000137801/ENSG00000137440…
GOBP_WOUND_HEALING	371	-0.827135	-1.58886	0.00117403	0.289171	0.270341	882	tags=17%, list=3%, signal=16%	ENSG00000176692/ENSG00000149131/ENSG00000101608/ENSG00000167768/ENSG00000105664/ENSG00000173432/ENSG00000075624/ENSG00000105974/ENSG00000133216/ENSG00000076706/ENSG00000064651/ENSG00000140279/ENSG00000197461/ENSG00000149269/ENSG00000115414/ENSG00000106571/ENSG00000196924/ENSG00000124882/ENSG00000115008/ENSG00000006327/ENSG00000100219/ENSG00000141756/ENSG00000079385/ENSG00000265190/ENSG00000011422…
REACTOME_NON_INTEGRIN_MEMBRANE_ECM_INTERACTIONS	58	-0.914071	-1.59481	0.0108483	0.474718	0.451752	646	tags=33%, list=2%, signal=32%	ENSG00000100311/ENSG00000109072/ENSG00000050555/ENSG00000074527/ENSG00000162512/ENSG00000132470/ENSG00000197461/ENSG00000115414/ENSG00000196878/ENSG00000142798/ENSG00000172037/ENSG00000188157/ENSG00000197565/ENSG00000072110/ENSG00000164171/ENSG00000091409/ENSG00000115884/ENSG00000124145/ENSG00000137801
REACTOME_ADHERENS_JUNCTIONS_INTERACTIONS	28	-0.89443	-1.47235	0.047619	0.502165	0.477871	681	tags=25%, list=2%, signal=24%	ENSG00000075624/ENSG00000179242/ENSG00000179776/ENSG00000184009/ENSG00000110400/ENSG00000073008/ENSG00000140945
GOBP_CELL_JUNCTION_ASSEMBLY	358	-0.800959	-1.53188	0.00348752	0.339647	0.31753	1230	tags=17%, list=4%, signal=17%	ENSG00000171914/ENSG00000120327/ENSG00000145362/ENSG00000004142/ENSG00000149972/ENSG00000196576/ENSG00000150471/ENSG00000125848/ENSG00000173156/ENSG00000164050/ENSG00000120324/ENSG00000173621/ENSG00000149564/ENSG00000129682/ENSG00000065320/ENSG00000152661/ENSG00000075624/ENSG00000105974/ENSG00000253958/ENSG00000184349/ENSG00000132470/ENSG00000181885/ENSG00000134569/ENSG00000133216/ENSG00000115414…
GOBP_CELL_SUBSTRATE_JUNCTION_ORGANIZATION	93	-0.884349	-1.58096	0.0119816	0.373474	0.349155	663	tags=22%, list=2%, signal=21%	ENSG00000166974/ENSG00000184349/ENSG00000132470/ENSG00000115414/ENSG00000166949/ENSG00000136114/ENSG00000162552/ENSG00000112715/ENSG00000144824/ENSG00000184009/ENSG00000064042/ENSG00000072110/ENSG00000035403/ENSG00000129474/ENSG00000164171/ENSG00000091409/ENSG00000103647/ENSG00000124145/ENSG00000137801/ENSG00000157227
GOBP_CELL_MATRIX_ADHESION	209	-0.838128	-1.55558	0.0032831	0.328209	0.306837	700	tags=19%, list=2%, signal=18%	ENSG00000168743/ENSG00000004142/ENSG00000173156/ENSG00000159840/ENSG00000145113/ENSG00000145715/ENSG00000184349/ENSG00000160255/ENSG00000132470/ENSG00000086548/ENSG00000115414/ENSG00000166949/ENSG00000102854/ENSG00000136114/ENSG00000105810/ENSG00000162552/ENSG00000112715/ENSG00000144824/ENSG00000168477/ENSG00000177076/ENSG00000184009/ENSG00000122861/ENSG00000064042/ENSG00000072110/ENSG00000005884…
GOBP_FOCAL_ADHESION_ASSEMBLY	78	-0.891254	-1.56526	0.00876057	0.365533	0.341731	659	tags=21%, list=2%, signal=20%	ENSG00000184349/ENSG00000166949/ENSG00000136114/ENSG00000162552/ENSG00000112715/ENSG00000144824/ENSG00000184009/ENSG00000064042/ENSG00000072110/ENSG00000035403/ENSG00000129474/ENSG00000164171/ENSG00000103647/ENSG00000124145/ENSG00000137801/ENSG00000157227
GOBP_EPITHELIAL_CELL_PROLIFERATION	356	-0.846738	-1.61751	0.000208964	0.170305	0.159216	732	tags=13%, list=3%, signal=13%	ENSG00000144810/ENSG00000141753/ENSG00000105974/ENSG00000105989/ENSG00000019549/ENSG00000137573/ENSG00000124882/ENSG00000173269/ENSG00000100219/ENSG00000079385/ENSG00000166949/ENSG00000105810/ENSG00000112902/ENSG00000146648/ENSG00000112715/ENSG00000117595/ENSG00000158125/ENSG00000012779/ENSG00000148400/ENSG00000198435/ENSG00000276043/ENSG00000166033/ENSG00000109321/ENSG00000206075/ENSG00000171388…
WP_EPITHELIAL_TO_MESENCHYMAL_TRANSITION_IN_COLORECTAL_CANCER	155	-0.836198	-1.54955	0.0236875	0.274191	0.240519	735	tags=15%, list=3%, signal=15%	ENSG00000198719/ENSG00000253958/ENSG00000105989/ENSG00000181885/ENSG00000087245/ENSG00000149269/ENSG00000115414/ENSG00000019549/ENSG00000166949/ENSG00000104067/ENSG00000162552/ENSG00000081277/ENSG00000188064/ENSG00000148400/ENSG00000197565/ENSG00000184916/ENSG00000135925/ENSG00000113946/ENSG00000156284/ENSG00000092969/ENSG00000101384/ENSG00000137648/ENSG00000163347
GOBP_ERK1_AND_ERK2_CASCADE	266	-0.820224	-1.54954	0.00449546	0.354383	0.331307	620	tags=12%, list=2%, signal=12%	ENSG00000133216/ENSG00000197461/ENSG00000115414/ENSG00000198369/ENSG00000115008/ENSG00000068078/ENSG00000079385/ENSG00000138623/ENSG00000164251/ENSG00000146648/ENSG00000166068/ENSG00000136869/ENSG00000139318/ENSG00000138166/ENSG00000102962/ENSG00000165795/ENSG00000148400/ENSG00000164086/ENSG00000125538/ENSG00000187678/ENSG00000128342/ENSG00000136997/ENSG00000167653/ENSG00000144476/ENSG00000143556…
HALLMARK_NOTCH_SIGNALING	31	-0.907046	-1.5125	0.0360126	0.286179	0.259068	735	tags=19%, list=3%, signal=19%	ENSG00000198719/ENSG00000110042/ENSG00000105989/ENSG00000148400/ENSG00000101384/ENSG00000110092
WP_WNT_SIGNALING_PATHWAY	49	-0.894699	-1.53292	0.0300693	0.274191	0.240519	747	tags=8%, list=3%, signal=8%	ENSG00000152661/ENSG00000105810/ENSG00000136997/ENSG00000110092
WP_HEAD_AND_NECK_SQUAMOUS_CELL_CARCINOMA	70	-0.899621	-1.57531	0.0170009	0.268876	0.235856	482	tags=16%, list=2%, signal=15%	ENSG00000068078/ENSG00000105810/ENSG00000137154/ENSG00000083857/ENSG00000146648/ENSG00000112715/ENSG00000117595/ENSG00000148400/ENSG00000129474/ENSG00000073282/ENSG00000110092
REACTOME_RHO_GTPASES_ACTIVATE_NADPH_OXIDASES	23	-0.929684	-1.53665	0.0231211	0.502165	0.477871	64	tags=9%, list=0%, signal=9%	ENSG00000143546/ENSG00000163220
WP_PI3KAKT_SIGNALING_PATHWAY	283	-0.738024	-1.42501	0.0470297	0.298325	0.261688	995	tags=14%, list=3%, signal=14%	ENSG00000134259/ENSG00000091128/ENSG00000138675/ENSG00000129682/ENSG00000081913/ENSG00000118785/ENSG00000105664/ENSG00000128272/ENSG00000184349/ENSG00000213341/ENSG00000132470/ENSG00000197461/ENSG00000115414/ENSG00000049130/ENSG00000196878/ENSG00000068078/ENSG00000198121/ENSG00000105810/ENSG00000137154/ENSG00000172037/ENSG00000146648/ENSG00000112715/ENSG00000136869/ENSG00000168477/ENSG00000176697…
RBE:
ID	setSize	enrichmentScore	NES	pvalue	p.adjust	qvalue	rank	leading_edge	core_enrichment
HALLMARK_MYC_TARGETS_V1	200	0.792124	1.61578	0.0363636	0.174567	0.143329	4327	tags=45%, list=14%, signal=39%	ENSG00000115541/ENSG00000164032/ENSG00000101182/ENSG00000115484/ENSG00000179091/ENSG00000106682/ENSG00000125743/ENSG00000130332/ENSG00000149273/ENSG00000138668/ENSG00000134333/ENSG00000183207/ENSG00000123131/ENSG00000171793/ENSG00000143977/ENSG00000145912/ENSG00000277791/ENSG00000117399/ENSG00000132341/ENSG00000165672/ENSG00000075914/ENSG00000135624/ENSG00000131876/ENSG00000178741/ENSG00000078668…
WP_CELL_MIGRATION_AND_INVASION_THROUGH_P75NTR	29	0.939038	1.65685	0.0226569	0.453243	0.430761	6	tags=3%, list=0%, signal=3%	ENSG00000064300
GOBP_EXTRACELLULAR_MATRIX_CONSTITUENT_SECRETION	14	-0.885402	-1.58773	0.0185279	0.350411	0.330213	166	tags=29%, list=1%, signal=28%	ENSG00000102760/ENSG00000080618/ENSG00000135744/ENSG00000118523
REACTOME_LAMININ_INTERACTIONS	30	0.915735	1.61402	0.042232	0.389496	0.375239	509	tags=23%, list=2%, signal=23%	ENSG00000114270/ENSG00000058085/ENSG00000101680/ENSG00000197565/ENSG00000196878/ENSG00000164171/ENSG00000132470
REACTOME_ANCHORING_FIBRIL_FORMATION	15	0.958877	1.58598	0.0255524	0.389496	0.375239	143	tags=27%, list=0%, signal=27%	ENSG00000114270/ENSG00000058085/ENSG00000197565/ENSG00000196878
REACTOME_ASSEMBLY_OF_COLLAGEN_FIBRILS_AND_OTHER_MULTIMERIC_STRUCTURES	59	0.907436	1.69532	0.0352019	0.389496	0.375239	509	tags=12%, list=2%, signal=12%	ENSG00000065618/ENSG00000114270/ENSG00000058085/ENSG00000197565/ENSG00000196878/ENSG00000177697/ENSG00000132470
GOBP_ADHERENS_JUNCTION_ASSEMBLY	12	0.882167	1.46807	0.048474	0.465325	0.438503	280	tags=8%, list=1%, signal=8%	ENSG00000168036
GOBP_REGULATION_OF_KERATINOCYTE_PROLIFERATION	31	0.966902	1.72666	0.0103451	0.32371	0.305051	7	tags=6%, list=0%, signal=6%	ENSG00000073282/ENSG00000175793
HALLMARK_PI3K_AKT_MTOR_SIGNALING	102	0.874052	1.71753	0.0193268	0.174567	0.143329	1670	tags=15%, list=5%, signal=14%	ENSG00000175793/ENSG00000174775/ENSG00000204435/ENSG00000172757/ENSG00000127445/ENSG00000101412/ENSG00000101255/ENSG00000161011/ENSG00000173020/ENSG00000135446/ENSG00000099875/ENSG00000172531/ENSG00000170312/ENSG00000108518/ENSG00000161203
REACTOME_RHO_GTPASES_ACTIVATE_PKNS	77	0.913706	1.72515	0.0209579	0.389496	0.375239	472	tags=5%, list=1%, signal=5%	ENSG00000175793/ENSG00000164032/ENSG00000246705/ENSG00000155366
GOBP_REGULATION_OF_NOTCH_SIGNALING_PATHWAY	88	0.869592	1.67334	0.0363128	0.428752	0.404038	326	tags=6%, list=1%, signal=6%	ENSG00000073282/ENSG00000106003/ENSG00000157227/ENSG00000184916/ENSG00000101384
REACTOME_NF_KB_IS_ACTIVATED_AND_SIGNALS_SURVIVAL	13	0.963843	1.58007	0.0181302	0.389496	0.375239	465	tags=15%, list=1%, signal=15%	ENSG00000064300/ENSG00000143947
WP_HEAD_AND_NECK_SQUAMOUS_CELL_CARCINOMA	71	0.882981	1.64742	0.0333866	0.453243	0.430761	671	tags=13%, list=2%, signal=12%	ENSG00000073282/ENSG00000174775/ENSG00000168036/ENSG00000117595/ENSG00000077150/ENSG00000168209/ENSG00000168040/ENSG00000187840/ENSG00000101412
REACTOME_RHO_GTPASES_ACTIVATE_PKNS	77	0.913706	1.72515	0.0209579	0.389496	0.375239	472	tags=5%, list=1%, signal=5%	ENSG00000175793/ENSG00000164032/ENSG00000246705/ENSG00000155366
HALLMARK_PI3K_AKT_MTOR_SIGNALING	102	0.874052	1.71753	0.0193268	0.174567	0.143329	1670	tags=15%, list=5%, signal=14%	ENSG00000175793/ENSG00000174775/ENSG00000204435/ENSG00000172757/ENSG00000127445/ENSG00000101412/ENSG00000101255/ENSG00000161011/ENSG00000173020/ENSG00000135446/ENSG00000099875/ENSG00000172531/ENSG00000170312/ENSG00000108518/ENSG00000161203
