# Supplementary material for: ΔNp63α facilitates proliferation and migration, and modulates the chromatin landscape in intrahepatic cholangiocarcinoma cells
Source: Cell Death Dis. 2023 Nov 27;14(11):777. doi: 10.1038/s41419-023-06309-7 (PMC10682000; doi:10.1038/s41419-023-06309-7)
Supplement: Supplementary file 5 — Table.S5 [file 41419_2023_6309_MOESM5_ESM.xls]

## Sheet: TableS5
Table.S5. GO analysis of overlapped DEG
ONTOLOGY	ID	Description	GeneRatio	BgRatio	pvalue	p.adjust	qvalue	geneID	Count	Enrich_factor
BP	GO:0002064	epithelial cell development	33/1085	233/20772	1.81742e-07	0.000420067	0.000355243	ARID4A/ARID4B/ROCK1/TP63/TIGAR/RAPGEF3/RFX3/GSK3B/ATRX/PDGFB/JAG1/FNDC3A/TJP1/TJP3/PTPRS/CDK6/C1GALT1/PDE4D/SDC1/SOX9/IL1B/PODXL/GSTM3/RAB13/ABCA12/STC1/F2RL1/FEM1B/SFN/ZDHHC21/RILPL1/WNT7B/GPX1	33	2.71148
BP	GO:0150115	cell-substrate junction organization	19/1085	110/20772	3.91658e-06	0.00145958	0.00123434	LIMCH1/COL17A1/ROCK1/ACTN1/NRP1/CORO2B/AJUBA/ITGB4/THSD1/THBS1/PRICKLE1/DST/MMP14/ITGA2/MAPRE2/PTEN/RHOD/EFNA5/FMN1	19	3.30681
BP	GO:0034329	cell junction assembly	49/1085	483/20772	7.17327e-06	0.00235874	0.00199475	PLXND1/SNAI2/LIMCH1/COL17A1/ROCK1/ACTN1/FSCN1/GPC4/NRCAM/NRP1/SRPX2/CORO2B/TJP1/PTPRS/NECTIN1/TRPV4/SRF/PCDHB14/EFNB2/IL1B/FLRT3/AJUBA/ITGB4/EPHB2/LRP4/APC/THSD1/THBS1/AMIGO2/RAB13/SNCA/OGT/MPP7/DST/PRKCA/MMP14/ZDHHC12/ITGA2/CDK5/FRMPD2/PTEN/RHOD/LRFN4/BDNF/OXTR/EFNA5/PCLO/PLXNB2/FMN1	49	1.94222
BP	GO:0060485	mesenchyme development	38/1085	344/20772	1.13733e-05	0.00334616	0.00282979	PHLDB1/SNAI2/KITLG/ERBB3/ROCK1/TGFBR3/GSK3B/EFNB1/TGFB2/SEMA4G/NRP1/JAG1/FAM83D/SEMA5A/FAM172A/PKD2/RDH10/SOX9/IL1B/LOXL2/APC/TBX3/SEMA7A/LEF1/PRICKLE1/TCF7L2/HMGA2/DAB2/TGFBR2/TASOR/CITED2/VASN/PTEN/USF3/BASP1/ZFP36L1/HNRNPAB/MCRIP1	38	2.11482
BP	GO:0007160	cell-matrix adhesion	32/1085	274/20772	1.81448e-05	0.00422622	0.00357404	ITGA3/LIMCH1/COL17A1/ROCK1/ACTN1/GSK3B/CEACAM6/TRPM7/NRP1/FERMT1/JAG1/CORO2B/CDK6/ITGB8/SRF/ITGB6/CCN2/RRAS/AJUBA/ITGB4/THSD1/THBS1/MMP14/ITGB2/ITGA2/CDK5/PLEKHA2/PTEN/RHOD/EFNA5/NF1/FMN1	32	2.23588
BP	GO:0031589	cell-substrate adhesion	41/1085	401/20772	3.2858e-05	0.00496422	0.00419816	ITGA3/LIMCH1/COL17A1/ATXN3/ROCK1/ACTN1/NTN4/GSK3B/CEACAM6/FAT2/CCDC80/TRPM7/NRP1/PDGFB/FERMT1/JAG1/CORO2B/CDK6/ITGB8/NEDD9/SRF/ITGB6/CCN2/RRAS/AJUBA/ITGB4/THSD1/THBS1/CCN1/DAB2/ABI3BP/MMP14/ITGB2/ITGA2/CDK5/PLEKHA2/PTEN/RHOD/EFNA5/NF1/FMN1	41	1.95744
BP	GO:0010631	epithelial cell migration	40/1085	397/20772	5.66024e-05	0.00659182	0.00557459	PLXND1/ITGA3/SNAI2/KITLG/BCAR1/ROCK1/CEACAM1/FAT2/TGFB2/NRP1/PDGFB/FERMT1/SRPX2/CTSH/SRF/SEMA5A/FGF1/PIK3CA/EFNB2/SOX9/RRAS/AAMP/PPARG/SERPINF1/LOXL2/THBS1/RAB13/PRKCA/STC1/FSTL1/TGFBR2/ITGA2/MAPRE2/ATOH8/MCC/PTEN/NF1/S100A2/GPX1/EPPK1	40	1.92894
BP	GO:0061008	hepaticobiliary system development	21/1085	158/20772	7.73451e-05	0.00746112	0.00630974	RB1CC1/TGFBR3/CEACAM1/AURKA/MAN2A1/FGF1/ATF2/PKD2/PIK3CA/SOX9/TBX3/ARID5B/ITGA2/NIPBL/CITED2/PCSK9/SP3/PTCH1/SULF2/NF1/IGF2R	21	2.54455
BP	GO:0007163	establishment or maintenance of cell polarity	27/1085	238/20772	0.00013021	0.00983612	0.00831824	TRAF3IP2/ARFGEF1/ROCK1/LLGL2/FSCN1/GSK3B/FERMT1/RHOV/PDLIM1/CYTH1/UST/ERBIN/WWC1/FRMD4B/FLOT2/PRICKLE1/KIF2C/DYNLT1/GSN/LIN7C/FEZ1/MPP7/DST/RICTOR/SAPCD2/WNT7B/UBXN2B	27	2.17188
BP	GO:0001837	epithelial to mesenchymal transition	23/1085	194/20772	0.000209461	0.0123446	0.0104396	PHLDB1/SNAI2/ROCK1/TGFBR3/GSK3B/TGFB2/JAG1/FAM83D/SOX9/IL1B/LOXL2/TBX3/LEF1/TCF7L2/HMGA2/DAB2/TGFBR2/TASOR/VASN/PTEN/USF3/HNRNPAB/MCRIP1	23	2.26973
BP	GO:0048041	focal adhesion assembly	14/1085	93/20772	0.000323168	0.0161295	0.0136405	LIMCH1/ROCK1/ACTN1/NRP1/CORO2B/AJUBA/THSD1/THBS1/MMP14/ITGA2/PTEN/RHOD/EFNA5/FMN1	14	2.882
BP	GO:0051403	stress-activated MAPK cascade	28/1085	268/20772	0.000391929	0.0181065	0.0153123	MAP4K3/RB1CC1/EIF2AK2/TRAF4/PHLPP1/TGFB2/GADD45B/FKTN/MAP2K6/HIPK3/TRPV4/ATF2/CCN2/COPS5/IL1B/GADD45G/DUSP9/TLR4/XDH/TAOK1/F2RL1/TLR3/IGFBP6/PBK/TRIB1/ZFP36L1/WNT7B/STK39	28	2.00019
BP	GO:0016055	Wnt signaling pathway	43/1085	485/20772	0.000518355	0.0195078	0.0164974	ITGA3/SNAI2/DKK3/CDK14/GPC4/GSK3B/FERMT1/FZD3/RPS12/MDFI/SEMA5A/IGFBP2/SDC1/PKD2/EGR1/LRP1/SOX9/FRMD8/LRP4/APC/SCYL2/USP8/LEF1/PRICKLE1/SKIC8/TCF7L2/DAB2/SKI/IGFBP6/USP47/MCC/PTEN/TBL1XR1/CTNNBIP1/FZD2/MITF/WNT7B/FAM53B/SULF2/NRARP/APCDD1L/GRK5/CSNK1E	43	1.69737
BP	GO:0050678	regulation of epithelial cell proliferation	40/1085	442/20772	0.0005358	0.0195078	0.0164974	SNAI2/TGFBR3/TP63/CEACAM1/TGFB2/NRP1/PDGFB/JAG1/WDR13/CDK6/AREG/SEMA5A/FGF1/ATF2/WDR77/IRF6/PGF/EFNB2/SOX9/PPARG/SERPINF1/RIDA/THBS1/NFIB/TCF7L2/DAB2/PRKCA/XDH/HMGB2/ATOH8/MCC/CYP7B1/SFN/ZFP36L1/PTCH1/SULF2/NF1/NRARP/GPX1/EPPK1	40	1.73255
BP	GO:0007250	activation of NF-kappaB-inducing kinase activity	5/1085	18/20772	0.00186504	0.0404093	0.0341735	TRAF4/TNFRSF10A/TLR3/MALT1/TNFSF15	5	5.31797
BP	GO:0048144	fibroblast proliferation	14/1085	112/20772	0.00209367	0.0425586	0.0359911	PDGFB/E2F1/CDK6/CKS2/CCNB1/PDGFC/SKI/TP53INP1/FTH1/CDK1/WNT7B/NF1/S100A6/GPX1	14	2.39309
BP	GO:0033627	cell adhesion mediated by integrin	12/1085	89/20772	0.00224177	0.044596	0.0377141	ITGA3/SNAI2/TGFB2/FERMT1/ITGB8/ITGB6/PODXL/ITGB4/ITGB2/ITGA2/SYK/FBN1	12	2.58131
BP	GO:0030198	extracellular matrix organization	32/1085	364/20772	0.00289521	0.0525462	0.0444374	ST7/PHLDB1/COL17A1/NTN4/FSCN1/COL4A4/CCDC80/TGFB2/FERMT1/MMP15/COL7A1/CCN2/LRP1/SOX9/COL5A1/MATN2/LOXL2/COL4A2/PRICKLE1/CCN1/ADAMTS16/ABI3BP/ADAMTS1/MMP14/TNFRSF11B/COL18A1/OLFML2A/COL4A1/SULF2/NF1/COL4A6/MMP28	32	1.68305
BP	GO:0007254	JNK cascade	20/1085	200/20772	0.00414332	0.0669398	0.0566099	MAP4K3/RB1CC1/TRAF4/PHLPP1/GADD45B/FKTN/HIPK3/TRPV4/ATF2/CCN2/COPS5/IL1B/GADD45G/DUSP9/TLR4/TAOK1/F2RL1/TLR3/TRIB1/WNT7B	20	1.91447
BP	GO:0070507	regulation of microtubule cytoskeleton organization	18/1085	177/20772	0.00531751	0.0782249	0.0661535	FKBP4/PHLDB1/TPR/NAV3/ROCK1/GSK3B/CHMP2B/TRPV4/PSRC1/APC/SNCA/CHMP7/TAOK1/SKA3/MAPRE2/FRMPD2/EFNA5/TOGARAM1	18	1.94692
BP	GO:0051056	regulation of small GTPase mediated signal transduction	29/1085	335/20772	0.00548279	0.0794669	0.0672038	ITGA3/KITLG/NGEF/ARFGEF1/TGFB2/NRP1/SOS2/CYTH1/SOS1/MFN2/PLEKHG1/EPHB2/DENND4C/FGD4/OGT/SQSTM1/RACGAP1/F2RL1/ABCA1/MAPRE2/RHOD/DENND4A/SPATA13/NF1/CDC42SE1/CD2AP/LPAR1/ARHGAP11A/ARHGAP23	29	1.6573
BP	GO:0038066	p38MAPK cascade	9/1085	64/20772	0.0058004	0.0816731	0.0690696	PHLPP1/GADD45B/MAP2K6/ATF2/IL1B/GADD45G/XDH/ZFP36L1/STK39	9	2.69222
BP	GO:0045104	intermediate filament cytoskeleton organization	12/1085	104/20772	0.0080173	0.0982822	0.0831156	ATXN3/ERBIN/KLHL24/ATF2/KRT17/SOD1/DST/KRT15/KRT5/KRT3/KRT81/EPPK1	12	2.209
BP	GO:0071559	response to transforming growth factor beta	26/1085	300/20772	0.00811907	0.0983972	0.0832129	ITGA3/FYN/ARID4A/DKK3/ARID4B/ROCK1/TGFBR3/TGFB2/FERMT1/ITGB8/SOX6/ITGB6/SOX9/PPARG/COL4A2/SKIL/THBS1/OGT/DAB2/SKI/TGFBR2/CITED2/FBN1/VASN/BRMS1/ZFP36L1	26	1.65921
BP	GO:0007265	Ras protein signal transduction	30/1085	367/20772	0.0104735	0.11435	0.0967036	ITGA3/KITLG/ARFGEF1/ROCK1/RASSF1/RAPGEF3/TGFB2/NRP1/SOS2/RHOV/CYTH1/SOS1/MFN2/EPHB2/DENND4C/USP8/RAB15/KSR1/OGT/SQSTM1/RACGAP1/F2RL1/ABCA1/MAPRE2/RHOD/DENND4A/RAP2B/NF1/CDC42SE1/LPAR1	30	1.56496
BP	GO:0150146	cell junction disassembly	5/1085	28/20772	0.0138846	0.132902	0.112393	SNAI2/C3/PRICKLE1/CDK5/MAPRE2	5	3.4187
BP	GO:0032956	regulation of actin cytoskeleton organization	29/1085	372/20772	0.0209558	0.164424	0.139051	LIMCH1/ARFGEF1/ROCK1/FSCN1/RAPGEF3/SSH1/NRP1/CORO2B/TJP1/NEDD9/SEMA5A/CCN2/PIK3CA/LRP1/VASP/WASHC4/PAM/GSN/ADD3/TAOK1/DNAI3/F2RL1/RICTOR/CDK5/SYNPO/EFNA5/CD2AP/LPAR1/FMN1	29	1.49246
BP	GO:0031532	actin cytoskeleton reorganization	12/1085	121/20772	0.0244142	0.176325	0.149115	THSD7A/BCAR1/RAPGEF3/NRP1/PLEK2/TJP1/TRPV4/NEDD9/GSN/RICTOR/CDK5/CD2AP	12	1.89865
BP	GO:0070371	ERK1 and ERK2 cascade	30/1085	393/20772	0.0246226	0.177371	0.15	CEACAM1/NRP1/PDGFB/FAM83D/CTSH/TRPV4/FGF1/CCN2/SOX9/IL1B/RRAS/DUSP9/AKAP12/EPHB2/TLR4/DUSP5/SEMA7A/DUSP6/CCN1/PDGFC/DAB2/PRKCA/DUSP7/F2RL1/SYK/CDK1/PTEN/OXTR/ZFP36L1/STYX	30	1.46143
BP	GO:0044319	wound healing, spreading of cells	6/1085	44/20772	0.0259213	0.18209	0.153991	CEACAM1/FERMT1/AJUBA/COL5A1/CCN1/PTEN	6	2.61064
BP	GO:0008593	regulation of Notch signaling pathway	10/1085	100/20772	0.0360192	0.215588	0.182319	TP63/LLGL2/TGFB2/JAG1/LFNG/RITA1/MMP14/JAG2/ARRDC1/NRARP	10	1.91447
BP	GO:0120192	tight junction assembly	9/1085	89/20772	0.0425996	0.234613	0.198408	SNAI2/ROCK1/TJP1/SRF/EPHB2/APC/RAB13/MPP7/FRMPD2	9	1.93598
