# Supplementary material for: ΔNp63α facilitates proliferation and migration, and modulates the chromatin landscape in intrahepatic cholangiocarcinoma cells
Source: Cell Death Dis. 2023 Nov 27;14(11):777. doi: 10.1038/s41419-023-06309-7 (PMC10682000; doi:10.1038/s41419-023-06309-7)
Supplement: Supplementary file 6 — Table.S6 [file 41419_2023_6309_MOESM6_ESM.xls]

## Sheet: TableS6
Table.S6. KEGG analysis of overlapped DEG
ID	Description	GeneRatio	BgRatio	pvalue	p.adjust	qvalue	geneID	Count	Enrich_factor
hsa04110	Cell cycle	26/577	157/8586	1.49913e-05	0.00174514	0.00149072	SFN/CCNB1/TGFB2/CCNB2/CDK6/MCM7/STAG2/KNL1/GADD45B/CDK1/AURKB/CDKN2C/CDKN2D/E2F1/ATRX/PTTG1/PPP2R5A/GSK3B/SMC3/NIPBL/CDC25A/CDC45/GADD45G/ORC6/ANAPC11/DBF4	26	2.46427
hsa04115	p53 signaling pathway	16/577	74/8586	2.43358e-05	0.00174514	0.00149072	THBS1/SFN/CCNG2/CCNB1/CCNB2/CDK6/GADD45B/CDK1/RRM2B/RRM2/CYCS/TNFRSF10A/PTEN/GADD45G/CD82/CASP3	16	3.21739
hsa05222	Small cell lung cancer	18/577	92/8586	3.24281e-05	0.00174514	0.00149072	ITGA3/ITGA2/CDK6/LAMB3/COL4A6/CKS2/GADD45B/TRAF4/CYCS/E2F1/COL4A1/COL4A2/PTEN/GADD45G/COL4A4/PIK3CA/POLK/CASP3	18	2.91139
hsa04510	Focal adhesion	30/577	203/8586	3.34531e-05	0.00174514	0.00149072	THBS1/ITGA3/ACTN1/ITGA2/BCAR1/LAMB3/COL4A6/ITGB4/MYL12A/COL6A1/PDGFB/VASP/ITGB6/SOS1/COL4A1/GSK3B/MYLK/SOS2/COL4A2/PTEN/PRKCA/PPP1R12A/PDGFC/PGF/COL4A4/ITGB8/ROCK1/PIK3CA/FYN/SPP1	30	2.19908
hsa05210	Colorectal cancer	16/577	86/8586	0.000164532	0.00514986	0.00439908	BIRC5/TGFB2/AREG/GADD45B/TGFBR2/CYCS/SOS1/GSK3B/SOS2/GADD45G/PIK3CA/POLK/CASP3/APC/TCF7L2/LEF1	16	2.76845
hsa04010	MAPK signaling pathway	37/577	301/8586	0.000237399	0.00599267	0.00511901	MAP2K6/TGFB2/DUSP7/DUSP5/AREG/DUSP6/BDNF/EFNA5/ERBB3/GADD45B/KITLG/TGFBR2/CACNG4/RELB/SRF/MAP3K2/IL1B/PDGFB/ATF2/SOS1/NF1/TAOK1/MAP4K3/SOS2/CACNA2D1/PRKCA/TRADD/PDGFC/PGF/GADD45G/DUSP9/PRKACB/RPS6KA2/RRAS2/RRAS/CASP3/FGF1	37	1.82915
hsa04512	ECM-receptor interaction	16/577	89/8586	0.000248897	0.00599267	0.00511901	THBS1/SDC1/ITGA3/ITGA2/LAMB3/COL4A6/ITGB4/FRAS1/COL6A1/ITGB6/COL4A1/COL4A2/COL4A4/ITGB8/GP1BA/SPP1	16	2.67513
hsa04151	PI3K-Akt signaling pathway	41/577	359/8586	0.000531185	0.0118758	0.0101444	THBS1/ITGA3/ITGA2/IL4R/CREB5/CDK6/AREG/LAMB3/COL4A6/ITGB4/BDNF/EFNA5/ERBB3/LPAR1/TLR4/KITLG/PHLPP1/COL6A1/PDGFB/OSMR/ATF2/ITGB6/SOS1/PPP2R5A/COL4A1/CREB3L2/GSK3B/SOS2/COL4A2/PTEN/PRKCA/DDIT4/PDGFC/PGF/LPAR3/COL4A4/ITGB8/SYK/PIK3CA/FGF1/SPP1	41	1.69943
hsa04150	mTOR signaling pathway	22/577	156/8586	0.000709206	0.0138739	0.0118512	FZD2/WNT7B/CASTOR2/RNF152/FZD3/ATP6V1C1/ATP6V1B2/SLC3A2/LAMTOR1/SOS1/GSK3B/FNIP2/ATP6V1G1/SOS2/PTEN/PRKCA/DDIT4/RICTOR/FNIP1/PIK3CA/RPS6KA2/LAMTOR4	22	2.09852
hsa04390	Hippo signaling pathway	22/577	157/8586	0.000774203	0.0142544	0.0121763	AJUBA/FZD2/WNT7B/BIRC5/LLGL2/TGFB2/AREG/FZD3/SNAI2/CCN2/TGFBR2/ITGB2/WWC1/GSK3B/CSNK1E/RASSF1/APC/TCF7L2/LEF1/RASSF6/FGF1/MOB1B	22	2.08515
hsa05213	Endometrial cancer	11/577	58/8586	0.00143936	0.0196231	0.0167623	GADD45B/SOS1/GSK3B/SOS2/PTEN/GADD45G/PIK3CA/POLK/APC/TCF7L2/LEF1	11	2.82215
hsa04810	Regulation of actin cytoskeleton	28/577	229/8586	0.00144195	0.0196231	0.0167623	ITGA3/ACTN1/ITGA2/SSH1/BCAR1/ITGB4/MYL12A/LPAR1/ITGB2/GSN/PDGFB/ITGB6/SOS1/PIKFYVE/MYLK/SPATA13/SOS2/C5/PPP1R12A/PDGFC/ITGB8/ROCK1/PIK3CA/RRAS2/RRAS/APC/FGF1/PIP4K2A	28	1.81944
hsa05216	Thyroid cancer	8/577	37/8586	0.00268526	0.0336194	0.0287181	CCDC6/TPR/GADD45B/GADD45G/POLK/PPARG/TCF7L2/LEF1	8	3.21739
hsa05217	Basal cell carcinoma	11/577	63/8586	0.00286983	0.0345483	0.0295116	FZD2/WNT7B/FZD3/GADD45B/GSK3B/PTCH1/GADD45G/POLK/APC/TCF7L2/LEF1	11	2.59817
hsa05225	Hepatocellular carcinoma	21/577	168/8586	0.00419221	0.0485986	0.0415135	FZD2/WNT7B/TGFB2/CDK6/FZD3/SMARCA2/GADD45B/TGFBR2/E2F1/SOS1/GSK3B/SOS2/PTEN/PRKCA/GSTM3/GADD45G/PIK3CA/POLK/APC/TCF7L2/LEF1	21	1.86005
hsa05224	Breast cancer	19/577	147/8586	0.00436677	0.0488142	0.0416977	JAG1/FZD2/WNT7B/JAG2/CDK6/FZD3/GADD45B/E2F1/SOS1/GSK3B/SOS2/PTEN/GADD45G/PIK3CA/POLK/APC/TCF7L2/LEF1/FGF1	19	1.92332
hsa04540	Gap junction	13/577	88/8586	0.00563503	0.0608195	0.0519527	TUBB6/TJP1/LPAR1/CDK1/MAP3K2/PDGFB/SOS1/TUBA1B/SOS2/PRKCA/PDGFC/TUBB2A/PRKACB	13	2.19824
hsa05218	Melanoma	11/577	72/8586	0.00815711	0.0797868	0.0681548	CDK6/GADD45B/E2F1/PDGFB/PTEN/PDGFC/MITF/GADD45G/PIK3CA/POLK/FGF1	11	2.2734
hsa05214	Glioma	11/577	75/8586	0.011028	0.100847	0.0861447	CDK6/GADD45B/E2F1/PDGFB/SOS1/SOS2/PTEN/PRKCA/GADD45G/PIK3CA/POLK	11	2.18246
hsa05215	Prostate cancer	13/577	97/8586	0.0126143	0.109674	0.0936852	PLAT/CREB5/E2F1/PDGFB/SOS1/CREB3L2/GSK3B/SOS2/PTEN/PDGFC/PIK3CA/TCF7L2/LEF1	13	1.99428
hsa05205	Proteoglycans in cancer	22/577	205/8586	0.0194289	0.148323	0.1267	THBS1/SDC1/ITGA2/FZD2/WNT7B/TGFB2/GPC1/FZD3/ERBB3/TLR4/SOS1/NUDT16L1/PTCH1/SOS2/PRKCA/PPP1R12A/ROCK1/PIK3CA/PRKACB/RRAS2/RRAS/CASP3	22	1.59692
hsa05223	Non-small cell lung cancer	10/577	72/8586	0.0214246	0.159663	0.136386	CDK6/GADD45B/E2F1/SOS1/SOS2/PRKCA/GADD45G/RASSF1/PIK3CA/POLK	10	2.06672
hsa05226	Gastric cancer	17/577	149/8586	0.0219346	0.159663	0.136386	FZD2/WNT7B/TGFB2/FZD3/GADD45B/TGFBR2/E2F1/SOS1/GSK3B/SOS2/GADD45G/PIK3CA/POLK/APC/TCF7L2/LEF1/FGF1	17	1.69777
hsa04520	Adherens junction	11/577	93/8586	0.0466608	0.255722	0.218441	ACTN1/NECTIN1/TJP1/MYL12A/SNAI2/TGFBR2/NECTIN4/ROCK1/FYN/TCF7L2/LEF1	11	1.76005
